# Supplementary material for: Meta-Analysis of Exploring the Effect of Curcumin Supplementation with or without Other Advice on Biochemical and Anthropometric Parameters in Patients with Metabolic-Associated Fatty Liver Disease (MAFLD)
Source: Int J Environ Res Public Health. 2023 Feb 27;20(5):4266. doi: 10.3390/ijerph20054266 (PMC10001478; doi:10.3390/ijerph20054266)
Supplement: Supplementary file 1 [file ijerph-20-04266-s001.zip]

Archive with 1 entries (1 files):
- ijerph-2228298-supplementary.pdf
